# Supplementary material for: Targeting ARID1A-Deficient Cancers: An Immune-Metabolic Perspective
Source: Cells. 2023 Mar 21;12(6):952. doi: 10.3390/cells12060952 (PMC10047504; doi:10.3390/cells12060952)
Supplement: Supplementary file 1 [file cells-12-00952-s001.zip]

Archive with 1 entries (1 files):
- cells-2169374-supplementary.xlsx
