# Supplementary material for: Targeting ARID1A-Deficient Cancers: An Immune-Metabolic Perspective
Source: Cells. 2023 Mar 21;12(6):952. doi: 10.3390/cells12060952 (PMC10047504; doi:10.3390/cells12060952)
Supplement: Supplementary file 1 [file cells-12-00952-s001.zip › cells-2169374-supplementary.xlsx]

## Sheet: Sheet1
Cell type	ARID1A status	total cell lines	ARID1A dependent	ARID1B dependent
ALL	wt	18 (90%)	3	0
	mutant	2 (10%)	0	0
AML	wt	33 (97.1%)	2	0
	mutant	1 (2.9%)	0	0
Bile Duct Cancer	wt	27 (87.1%)	0	0
	mutant	4 (12.9%)	0	0
Bladder Cancer	wt	23 (74.2%)	0	0
	mutant	8 (25.8%)	0	1
Bone Cancer	wt	15 (100%)	0	0
	mutant	0 (0%)	0	0
Breast Cancer	wt	73 (91.3%)	2	1
	mutant	7 (8.7%)	0	3
Cervical Cancer	wt	16 (94.2%)	0	0
	mutant	1 (5.8%)	0	0
Colorectal Cancer	wt	55 (82%)	2	0
	mutant	12 (18%)	0	1
Endometrial/Uterine Cancer	wt	14 (37.8%)	0	0
	mutant	23 (62.2%)	0	3
Esophageal Cancer	wt	32 (94.2%)	0	0
	mutant	2 (5.8%)	0	0
Ewing Sarcoma	wt	25 (96.1%)	0	0
	mutant	1 (3.9%)	0	0
Eye Cancer	wt	10 (100%)	0	0
	mutant	0 (0%)	0	0
Gallbladder Cancer	wt	5 (83.3%)	0	0
	mutant	1 (16.7%)	0	0
Gastric Cancer	wt	33 (82.5%)	1	0
	mutant	7 (17.5%)	0	1
Glioma	wt	74 (98.7 %)	2	0
	mutant	1 (1.3%)	0	0
Head and Neck Cancer	wt	69 (100%)	1	0
	mutant	0 (0%)	0	0
Kidney Cancer	wt	36 (97.2%)	0	0
	mutant	1 (2.8%)	0	0
Liposarcoma	wt	8 (100%)	1	0
	mutant	0 (0%)	0	0
Liver Cancer	wt	22 (91.6%)	1	1
	mutant	2 (8.3%)	0	2
Lung Cancer	wt	154 (95%)	6	0
	mutant	8 (5%)	0	1
Lymphoma	wt	33 (80.4%)	2	0
	mutant	8 (19.6%)	1	2
Medulloblastoma	wt	10 (100%)	0	0
	mutant	0 (0%)	0	0
Melanoma	wt	72 (93.5%)	4	0
	mutant	5 (6.5%)	0	0
Myeloma	wt	24 (100%)	7	0
	mutant	0 (0%)	0	0
Neuroblastoma	wt	32 (91.4%)	0	0
	mutant	3 (8.6%)	0	0
Ovarian Cancer	wt	47 (77%)	3	0
	mutant	14 (23%)	0	3
Pancreatic Cancer	wt	38 (79.2%)	0	0
	mutant	10 (20.8%)	0	0
Prostate Cancer	wt	10 (83.3%)	0	0
	mutant	2 (16.7%)	1	1
Rhabdoid	wt	16 (100%)	1	0
	mutant	0 (0%)	0	0
Sarcoma	wt	30 (93.8%)	0	0
	mutant	2 (6.2%)	0	0
Skin Cancer	wt	7 (100%)	0	0
	mutant	0 (0%)	0	0
Thyroid Cancer	wt	13 (100%)	1	0
	mutant	0 (0%)	0	0
